# Supplementary material for: Efficacy of 8-week oral iron supplementation on fatigue and physical capacity in young women with iron deficiency anemia: An uncontrolled pilot clinical trial
Source: PLoS One. 2025 Oct 16;20(10):e0334499. doi: 10.1371/journal.pone.0334499 (PMC12530587; doi:10.1371/journal.pone.0334499)
Supplement: S1 Table — (XLSX) [file pone.0334499.s001.xlsx]

## Sheet: Feuil1
participant N°	Pre-intervention										Post- intervention
	Hb	ferritin	killy test	muscle strength	Vo2max	IMF (fatigue)					Hb	ferritin	killy test	muscle strength	Vo2max	IMF (fatigue)
						GEN	PHYS	MENT	ACT	MOT						GEN	PHYS	MENT	ACT	MOT
1	11.3	10	17	34	29.6	15	16	16	16	13	12.7	18	35.02	34	29.6	11	12	12	10	12
2	8.7	5	61	22.5	26.6	17	16	16	13	16	10	10	44.12	23	29.6	12	12	12	11	11
3	8.3	3	36.13	31.5	29.6	15	17	15	13	13	10.8	17	38.42	31	29.6	13	13	10	11	8
4	8.4	10	13.74	20	26.6	16	18	14	14	12	12.1	28	20.3	21	29.6	11	10	10	10	12
5	8	3	47.33	28.4	26.6	18	16	15	14	13	12.3	36	37.6	28.5	26.6	11	8	9	11	8
6	10.2	6	46.25	27	26.6	15	17	16	15	14	12.9	18	65.22	27.5	26.6	12	9	9	9	10
7	11.8	13	23.7	28	32.6	15	17	14	13	14	13.4	41	56.3	28.3	32.6	8	12	9	10	12
8	11.1	9	26.31	18	29.6	13	15	13	13	15	13.4	30	36.25	16	29.6	10	11	9	10	12
9	11.3	14	36.1	22	29.6	12	12	16	11	12	12.6	27	44.07	21.5	32.6	10	10	11	9	10
10	9.8	10	22.4	18	26.6	14	15	15	13	13	11.6	18	26.35	18.5	26.6	11	13	11	10	9
11	10.2	10	21.9	30	26.6	13	15	14	16	14	12.1	18	26.2	30	29.6	9	11	8	9	9
12	9.7	6	21.5	26	29.6	17	17	16	9	5	12.4	32	32.4	25.8	32.6	9	11	12	9	10
13	10.4	11	10	23	26.6	14	16	16	16	13	12.4	21	35.12	23	26.6	10	12	11	12	11
14	11.5	11	17.31	14.5	26.6	15	16	12	14	16	12.3	36	39.4	14.3	29.6	10	10	9	8	11
15	11.6	10	11.33	16	26.6	13	13	13	13	14	13.1	38	23.55	16.5	29.6	9	8	10	10	10
16	10.8	11	10.95	37.5	29.6	18	13	12	15	16	13.8	31	22.3	37	29.6	9	9	10	11	12
